# Supplementary material for: World without borders—genetic population structure of a highly migratory marine predator, the blue shark (Prionace glauca)
Source: Ecol Evol. 2017 May 24;7(13):4768–81. doi: 10.1002/ece3.2987 (PMC5496551; doi:10.1002/ece3.2987)
Supplement: Supplementary file 2 [file ECE3-7-4768-s002.xlsx]

## Sheet: SupplementalTable_S1
Supplementary Table S1 – Genetic diversity indices for each microsatellite loci and sample collection. Sample labels follow description in Material and Methods.
Ho –observed heterozygosity; NA – no. of alleles; Rs – allelic richness; FIS – inbreeding coefficient.
			IB2000s	IBT2010s	AZ2000s	AZ2010s	SA2000s	SA2010s	All Nurseries	BRAZIL
Multiplex I	Pgla-05	Ho	0.951	0.948	0.954	0.92	0.925	0.94	0.916	0.933
		NA	27	27	27	21	21	27	35	23
		Rs	23.789	22.537	24.203	20.495	20.414	23.618		21.135
		FIS	0.004	0.006	0.093	0.02	0.049	-0.026		0.026
	Pgla-07	Ho	0.579	0.517	0.451	0.604	0.53	0.403	0.389	0.429
		NA	5	5	5	5	5	5	5	5
		Rs	4.99	4.967	4.992	5	4.918	4.888		4.76
		FIS	0.242	0.337	0.018	0.188	0.328	0.318		0.417
	TB04	Ho	0.468	0.468	0.488	0.41	0.522	0.531	0.477
		NA	4	4	3	5	4	4	5
		Rs	3.564	3.704	2.987	4.789	3.989	3.708
		FIS	-0.195	0.068	0.014	0.115	0.059	-0.026
	TB15	Ho	0.505	0.505	0.5	0.504	0.478	0.506	0.455
		NA	2	2	2	2	2	2	2
		Rs	2	2	2	2	2	2
		FIS	0.077	0.209	-0.385	0.292	0.285	0.063
Multiplex II	Pgla-03	Ho	0.58	0.54	0.584	0.586	0.594	0.46	0.48	0.259
		NA	4	3	4	3	4	3	4	3
		Rs	3.927	3	3.961	3	4	3		2.997
		FIS	0.065	0.363	-0.055	0.184	-0.041	0.281		0.143
	Pgla-04	Ho	0.653	0.613	0.653	0.639	0.655	0.613	0.665	0.62
		NA	3	4	3	4	3	3	4	3
		Rs	3	3.486	3	3.999	3	3		3
		FIS	0.014	-0.155	-0.12	-0.002	0.048	-0.03		-0.004
	Pgla-08	Ho	0.659	0.635	0.665	0.658	0.663	0.667	0.623	0.654
		NA	4	5	5	4	5	4	5	5
		Rs	4	4.903	4.739	4	4.919	4		4.934
		FIS	0.084	-0.019	0.053	0.06	0.063	0.08		0.103
	TB01	Ho	0.864	0.863	0.86	0.842	0.873	0.858	0.825	0.832
		NA	11	11	11	9	9	10	14	10
		Rs	10.044	9.973	10.112	9	8.919	9.41		9.585
		FIS	0.078	0.041	-0.029	0.063	0.053	0.037		0.028
	TB02	Ho	0.918	0.934	0.938	0.943	0.924	0.945	0.929
		NA	25	26	24	19	22	27	33
		Rs	21.479	21.846	21.301	18.766	21.247	24.935
		FIS	0.003	0.035	-0.045	0.021	-0.036	0.051
	TB13	Ho	0.513	0.412	0.443	0.45	0.523	0.502	0.471
		NA	4	4	4	4	4	4	4
		Rs	3.576	3.67	3.87	3.885	3.919	3.975
		FIS	0.141	-0.085	0.045	0.098	-0.204	0.064
Uniplexes	Pgla-01	Ho	0.197	0.178	0.132	0.149	0.269	0.248	0.195
		NA	4	3	2	3	4	4	5
		Rs	3.903	2.956	2	2.895	3.919	3.649
		FIS	0.022	-0.105	0.241	-0.072	0.058	-0.06
	Pgla-10	Ho	0.736	0.743	0.754	0.691	0.794	0.723	0.757	0.798
		NA	9	9	9	8	8	10	11	8
		Rs	8.412	8.626	8.909	7.993	7.832	9.379		7.945
		FIS	-0.049	-0.056	0.167	-0.019	-0.052	-0.134		-0.07

## Sheet: SupplementalTable_S2
Supplementary Table S2 – Haplotype frequencies of the mtDNA control region of blue sharks from Atlantic locations. Sample labels follow description in Material and Methods.
Haplogroup	Haplotype no.	IB2000s	AZ2000s	SA2000s	IB2010s	AZ2010s	SA2010s	Brazil	Total	GenBank Accession no.
A	1	5	4	3	2	3	3	2	22	KY923141
B	2				1		1		2	KY923142
B	3	14	16	3	7	5	8	7	60	KY923143
A	4	2	2	1	2	1			8	KY923144
B	5				1			1	2	KY923145
A	6	12	8	5	7	7	7	5	51	KY923146
B	7				1				1	KY923147
A	8	1	3	1	2	2	2	1	12	KY923148
A	9	1	2		1			2	6	KY923149
A	10	1	2	3	1		2	1	10	KY923150
B	11		1	2	1			1	5	KY923151
B	12	5	1	7	1	1		4	19	KY923152
B	13	2			1	2			5	KY923153
A	14	1							1	KY923154
A	15	1							1	KY923155
B	16	1					1		2	KY923156
A	17	1							1	KY923157
B	18	1				1			2	KY923158
A	19	1		1			1	1	4	KY923159
A	20	2							2	KY923160
A	21	1				1			2	KY923161
B	22	1	1	1		1	2	2	8	KY923162
B	23	1							1	KY923163
B	24	1							1	KY923164
A	25	1	5			2	1		9	KY923165
A	26					1			1	KY923166
A	27		1						1	KY923167
A	28		1						1	KY923168
B	29		2	1				2	5	KY923169
B	30		1						1	KY923170
A	31		1						1	KY923171
A	32			2					2	KY923172
B	33			1					1	KY923173
B	34			1					1	KY923174
A	35			1					1	KY923175
A	36			1					1	KY923176
B	37						1		1	KY923177
A	38						1		1	KY923178
A	39						1	1	2	KY923179
B	40						2		2	KY923180
A	41						1		1	KY923181
B	42						1		1	KY923182
A	43						1		1	KY923183
B	44							1	1	KY923184
B	45							2	2	KY923185
B	46							2	2	KY923186
A	47							1	1	KY923187
A	48							1	1	KY923188
B	49							1	1	KY923189
B	50							1	1	KY923190
B	51							1	1	KY923191
A	52							1	1	KY923192
Sum of A sequences		26	22	16	13	10	16	25	128
Sum of B sequences		30	29	18	15	17	20	16	145
% of A		0.464286	0.431373	0.470588	0.464286	0.37037	0.444444	0.609756
% of B		0.535714	0.568627	0.529412	0.535714	0.62963	0.555556	0.390244

## Sheet: SupplementalTable_S3
Supplementary Table S3 – Molecular genetic diversity indices for the seven nuclear microsatellite loci genotyped in all blue shark Atlantic sample collections.
FL – Fork length; N – sample size; NA – no. of alleles; AR – allelic richness; Ho –observed heterozygosity; FIS – inbreeding coefficient; n.d. - no data.
	Nursery	Time period	FL range (cm)	Cohorts	N	NA	AR	HO	FIS
	IB	2000s	65-120	2003-2008	57	9	8.30886	0.717429	0.055
	SA	2000s	85-126	2006-2007	37	7.85714	7.71457	0.719143	0.055
	AZ	2000s	88-120	2004-2006	52	9.14286	8.55943	0.703	0.025
	IB	2010s	69-140	2012-2014	70	9.14286	8.21314	0.694143	0.06
	AZ	2010s	105-140	2012-2014	38	7.71429	7.641	0.705714	0.062
	SA	2010s	60-91	2014-2015	48	8.85714	8.185	0.666286	0.051
	Brazil	n.d.	n.d.	n.d.	46	8.14286	7.76514	0.646429	0.06

## Sheet: SupplementalTable_S4
Supplementary Table S4 - Haplotype frequencies of the mtDNA control region (373 bp) of blue sharks from Atlantic vs. Indo-Pacific locations.
Haplogroup	Haplotype no.	Indo-Pacific	Atlantic	All sequences
A	2	1	9	10
A	3	1	6	7
A	4	1		1
A	5	1	1	2
A	10	4	20	24
A	11	12	56	68
A	12	6	38	44
A	22		2	2
A	25		4	4
A	26		2	2
A	29		1	1
A	30		1	1
A	32		1	1
A	33		2	2
A	34		1	1
A	38		1	1
B	1	1	5	6
B	6	1		1
B	7	1		1
B	8	1		1
B	9	1		1
B	13	5	8	13
B	14	12	62	74
B	15	9	22	31
B	16	3	1	4
B	17		3	3
B	18		2	2
B	19		1	1
B	20		5	5
B	21		5	5
B	23		2	2
B	24		2	2
B	27		1	1
B	28		1	1
B	31		1	1
B	35		1	1
B	36		1	1
B	37		2	2
B	39		1	1
B	40		1	1
B	41		1	1
Sum of A sequences		26	145	171
Sum of B sequences		34	128	162
% of A		0.433333	0.531136	0.513514
% of B		0.566667	0.468864	0.486486
